# Supplementary material for: Efficacy and Safety of Novel Aspirin Formulations: A Randomized, Double-Blind, Placebo-Controlled Study
Source: Pharmaceutics. 2022 Jan 13;14(1):187. doi: 10.3390/pharmaceutics14010187 (PMC8779026; doi:10.3390/pharmaceutics14010187)
Supplement: Supplementary file 1 [file pharmaceutics-14-00187-s001.zip]

Archive with 1 entries (1 files):
- pharmaceutics-1531448-supplementary.pdf
